# Supplementary material for: The Status of Marine Mussel Pollution Research in South Africa (2012–2022)
Source: Foods. 2023 Oct 31;12(21):3983. doi: 10.3390/foods12213983 (PMC10648133; doi:10.3390/foods12213983)
Supplement: Supplementary file 1 [file foods-12-03983-s001.zip]

Archive with 1 entries (1 files):
- foods-2688538  -  Supplementary Material.xlsx
