# Supplementary material for: The Status of Marine Mussel Pollution Research in South Africa (2012–2022)
Source: Foods. 2023 Oct 31;12(21):3983. doi: 10.3390/foods12213983 (PMC10648133; doi:10.3390/foods12213983)
Supplement: Supplementary file 1 [file foods-12-03983-s001.zip › foods-2688538 - Supplementary Material.xlsx]

## Sheet: List of Publications
YEAR	Authors	Title	Journal	Environmental Compartment	Pollutant
2012	Ryan et al.	Long-term decreases in persistent organic pollutants in South African coastal waters detected from beached polyethylene pellets	Marine Pollution Bulletin (Dec)	Water	POPs	1
	Fatoki et al.	Bioaccumulation of metals in black mussels (Mytilus galloprovincialis) in Cape Town Harbour, South Africa	Environmentalist (March)	Mussels	Metals	3
	Reinecke et al.	Spatial and temporal variation in cadmium body loads of four intertidal invertebrates from False Bay, South Africa	African Zoology	Barnacle, periwinkle, limpet, mussel	Metals	4
2013	Mead et al.	Human-mediated drivers of change - impacts on coastal ecosystems and marine biota of South Africa	African Journal of Marine Science	Review (metals, POPs)	General	1
	Moloney et al.	Reviewing evidence of marine ecosystem change off South Africa	African Journal of Marine Science	Review (microplastic, metals, POPs)	General	2
2014	Greenfield et al.	The usefulness of transplantation studies in monitoring of metals in the marine environment: South African experience	Marine Pollution Bulletin	Mussels	Metals	1
	Sparks et al.	An analysis of historical Mussel Watch Programme data from the west coast of the Cape Peninsula, Cape Town	Marine Pollution Bulletin	Mussels	Metals	2
	Okoro et al.	Fractionation, mobility and multivariate statistical evaluation of metals in marine sediments of Cape Town Harbour, South Africa	Chemical Speciation & Bioavailability	Sediment	Metals	3
	Ryan et al.	The effect of fine-scale sampling frequency on estimates of beach litter accumulation	Marine Pollution Bulletin	Beach sediment	Microplastics	4
	Summers et al.	Lead and Cadmium in the Blood of Nine Species of Seabirds, Marion Island, South Africa	Bulletin of Environmental Contamination & Toxicology	Birds	Metals	5
	Toefy & Gibbons	Regional generalisations about the relationships between the environment and foraminifera along the SW Cape coast, South Africa	Marine Pollution Bulletin	Micro-organisms	Metals	6
	Pillay et al.	Net Flux of Heavy Metals Between Estuarine and Nearshore Environments: A Case Study of the Isipingo Estuary, KwaZulu-Natal, South Africa	International Journal of Environmental Research	Water	Metals	7
2015	Nel & Froneman	A quantitative analysis of microplastic pollution along the south-eastern coastline of South Africa	Marine Pollution Bulletin	Water; Organisms	Microplastics	1
	Naidoo, Glassom & Smit	Plastic pollution in five urban estuaries of KwaZulu-Natal, South Africa	Marine Pollution Bulletin	Water	Microplastics	2
	Kampire, Rubidge & Adams	Distribution of polychlorinated biphenyl residues in sediments and blue mussels (Mytilus galloprovincialis) from Port Elizabeth Harbour, South Africa	Marine Pollution Bulletin	Mussels	POPs	3
	Nel, Strydom & Bouwman	Preliminary assessment of contaminants in the sediment and organisms of the Swartkops Estuary, South Africa	Marine Pollution Bulletin	Sediment; Organisms (Prawns, fish, bird eggs)	Metals; POPs	4
	Pavlove et al.	Differences in Trace Element Content between Non-Indigenous Farmed and Invasive Bivalve Mollusks of the South African Coast	American Journal of Analytical Chemistry	Mussels	Metals	5
	Bosch et al.	Heavy metals in marine fish meat and consumer health: a review	Science of Food and Agriculture	Fish	Metals	6
	Davies-Coleman & Veale	Recent Advances in Drug Discovery from South African Marine Invertebrates	Marine Drugs	Invertebrates	POPs	7
2016	Marsili et al.	Skin Biopsies as a Sensitive Non-Lethal Technique for the Ecotoxicological Studies of Great White Shark (Carcharodon carcharias) Sampled in South Africa	Expert Opinion on Environmental Biology	Sharks	POPs	1
	Kampire et al.	Congener profiles of polychlorinated biphenyls and the effect on marine mussels at an outfall site, Port Elizabeth, South Africa	Water SA	Mussels	POPs	2
	Munschy et al.	Persistent Organic Pollutants in albacore tuna (Thunnus alalunga) from Reunion Island (Southwest Indian Ocean) and South Africa in relation to biological and trophic characteristics	Environmental Research	Fish	POPs	3
	Gui et al.	Profiling and Spatial Variation Analysis of Persistent Organic Pollutants in South African Delphinids	Environmental Science & Technology	Dolphins	POPs	4
	Bosch et al.	Mercury accumulation in Yellowfin tuna (Thunnus albacares) with regards to muscle type, muscle position and fish size	Food Chemistry	Fish	Metals	5
	Bosch et al.	Heavy metal accumulation and toxicity in smoothhound (Mustelus mustelus) shark from Langebaan Lagoon, South Africa	Food Chemistry	Sharks	Metals	6
	McKinney et al.	Global versus local causes and health implications of high mercury concentrations in sharks from the east coast of South Africa	Science of the Total Environment	Sharks	Metals	7
	Morris et al.	Shark parasites as bio-indicators of metals in two South African embayments	Marine Pollution Bulletin	Sharks	Metals	8
	Vetrimurugan et al.	Bioavailable metals in tourist beaches of Richards Bay, Kwazulu-Natal, South Africa	Marine Pollution Bulletin	Sediment	Metals	9
	Naidoo, Smit & Glassom	Plastic ingestion by estuarine mullet Mugil cephalus (Mugilidae) in an urban harbour, KwaZulu-Natal, South Africa	African Journal of Marine Science	Fish	Microplastics	10
	Ryan et al.	Impacts of plastic ingestion on post-hatchling loggerhead turtles off South Africa	Marine Pollution Bulletin	Turtles	Microplastics	11
	Okoro et al.	Distribution and Seasonal Variations of Selected Heavy Metals in Seawater from Cape Town Harbour of Western Cape Province, Republic of South Africa	Zimbabwe Journal of Science & Technology	Water	Metals	12
	Okoro et al.	Fractionation, mobility and multivariate statistical evaluation of metals in marine sediments of Cape Town harbour, SA	Chemical Speciation & Bioavaliabilty	Sediment	Metals	13
2017	O'Niell et al.	Presence, concentration and trends of metals: A baseline study of blacktail (Diplodus sargus capensis) and hottentot (Pachymetopon blochii) along the South African coastline	Marine Pollution Bulletin	Fish	Metals	1
	Bosch et al.	Metal concentrations and toxicity in South African snoek (Thyrsites atun) and yellowtail (Seriola lalandi)	Marine Pollution Bulletin	Fish	Metals	2
	Petrik et al.	Desalination and seawater quality at Green Point, Cape Town: A study on the effects of marine sewage outfalls	South African Journal of Science	Water; Organisms	POPs; microbial	3
	Adeniji et al.	Petroleum Hydrocarbon Fingerprints of Water and Sediment Samples of Buffalo River Estuary in the Eastern Cape Province, South Africa	Analytical Methods in Chemistry	Water; Sediment	POPs	4
	Adeniji et al.	Petroleum Hydrocarbon Profiles of Water and Sediment of Algoa Bay, Eastern Cape, South Africa	Environmental Research & Public Health	Water; Sediment	POPs	5
	Naidoo et al.	Possible maternal offloading of metals in the plasma, uterine and capsule fluid of pregnant ragged-tooth sharks (Carcharias taurus) on the east coast of South Africa	Environmental Science & Pollution Research	Sharks	Metals	6
	Matsuguma et al.	Microplastics in Sediment Cores from Asia and Africa as Indicators of Temporal Trends in Plastic Pollution	Archives of Environmental Contamination & Toxicology	Sediment	Microplastics	7
	Nel et al.	Do microplastic loads reflect the population demographics along the southern African coastline?	Marine Pollution Bulletin	Water; Sediment	Microplastics	8
	Akanbi et al.	Antimicrobial Susceptibility of Staphylococcus aureus Isolated from Recreational Waters and Beach Sand in Eastern Cape Province of South Africa	International Journal of Environmental Research & Pubic Health	Water; Sediment	POPs	9
	Chouvelon et al.	Chemical contaminants (trace metals, persistent organic pollutants) in albacore tuna from western Indian and south-eastern Atlantic Oceans: Trophic influence and potential as tracers of populations	Science of the Total Environment	Fish	POPs, Metals
2018	Sparks et al.	Metal concentrations in Mytilus galloprovincialis along the West Coast of the Cape Peninsula, Cape Town, South Africa	Pollution Research	Mussels	Metals	1
	Porter et al.	Accumulation of organochlorine pesticides in reef organisms from marginal coral reefs in South Africa and links with coastal groundwater	Marine Pollution Bulletin	Corals, sponges	POPs	2
	van Gessellin et al.	Imposex assessment and tributyltin levels in sediments along the Atlantic coast of South Africa	Marine Environmental Research	Sediment	POPs	3
2019	Firth et al.	Monitoring of trace metal accumulation in two South African farmed mussel species, Mytilus galloprovincialis and Choromytilus meridionalis	Marine Pollution Bulletin	Mussels	Metals	1
	Firth et al.	Monitoring of organic pollutants in Choromytilus meridionalis and Mytilus galloprovincialis from aquaculture facilities in Saldanha Bay, South Africa	Marine Pollution Bulletin	Mussels	POPs	2
	Ojemaye & Petrik	Occurrences, levels and risk assessment studies of emerging pollutants (pharmaceuticals, perfluoroalkyl and endocrine disrupting compounds) in fish samples from Kalk Bay harbour, South Africa	Environmental Pollution	Fish	POPs	3
	Collins & Hermes	Modelling the accumulation and transport of floating marine micro-plastics around South Africa	Marine Pollution Bulletin	Water	Microplastics	4
	Naidoo & Glassom	Sea-surface microplastic concentrations along the coastal shelf of KwaZulu–Natal, South Africa	Marine Pollution Bulletin	Water	Microplastics	5
	Olisah et al.	Distribution of organochlorine pesticides in fresh fish carcasses from selected estuaries in Eastern Cape Province, South Africa, and the associated health risk assessment	Marine Pollution Bulletin	Fish	POPs	6
	Olisah et al.	Occurrence and risk evaluation of organochlorine contaminants in surface water along the course of Swartkops and Sundays River Estuaries, Eastern Cape Province, South Africa	Environmental Geochemistry and Health	Water	POPs	7
	Wu et al.	Halogenated natural products and anthropogenic persistent organic pollutants in chokka squid (Loligo reynaudii) from three sites along the South Atlantic and Indian Ocean coasts of South Africa*	Environmental Pollution	Squid	POPs	8
	Adeniji et al.	Levels of Polycyclic Aromatic Hydrocarbons in the Water and Sediment of Bufalo River Estuary, South Africa and Their Health Risk Assessment	Environmental Contamination & Toxicology	Water; Sediment	POPs	9
	Adeniji et al.	Distribution pattern and health risk assessment of polycyclic aromatic hydrocarbons in the water and sediment of Algoa Bay, South Africa	Environmental Geochemistry and Health	Water; Sediment	POPs	10
	Bouwman et al.	Evidence of impacts from DDT in pelican, cormorant, stork, and egret eggs from KwaZulu-Natal, South Africa	Chemosphere	Birds	POPs	11
	Merly et al.	Blood plasma levels of heavy metals and trace elements in white sharks (Carcharodon carcharias) and potential health consequences	Marine Pollution Bulletin	Sharks	Metals	12
	Ngubane et al.	Determination of naproxen, diclofenac and ibuprofen in Umgeni estuary and seawater: A case of northern Durban in KwaZulu–Natal Province of South Africa	Regional Studies in Marine Science	Water	POPs	13
	Chitaka & von Blottnitz	Accumulation and characteristics of plastic debris along five beaches in Cape Town	Marine Pollution Bulletin	Beach sand	Microplastics	14
2020	Ojemaye et al.	Presence and risk assessment of herbicides in the marine environment of Camps Bay (Cape Town, South Africa)	Science of the Total Environment	Water, sediment, seaweed, limpets, urchins, mussels	POPs	1
	Wepener & Degger	Monitoring metals in South African harbours between 2008 and 2009, using resident mussels as indicator organisms	African Zoology	Mussels	Metals	2
	Erasmus et al.	Trophic transfer of pollutants within two intertidal rocky shore ecosystems in different biogeographic regions of South Africa	Marine Pollution Bulletin	Organisms (37 spp)	Metals, POPs	3
	Weideman et al.	Quantifying changes in litter loads in urban stormwater run-off from Cape Town, South Africa, over the last two decades	Science of the Total Environment	Water	Microplastics	4
	Olisah et al.	Polybrominated diphenyl ethers (PBDEs) in surface water and fish tissues from Sundays and Swartkops Estuaries, Eastern Cape Province, South Africa: Levels, spatial distribution, seasonal variation and health implications	Regional Studies in Marine Science	Water; Fish	POPs	5
	Pereao et al.	Microplastics in aquatic environment: characterization, ecotoxicological effect, implications for ecosystems and developments in South Africa	Environmental Science & Pollution research		Microplastics	6
	Adeleke et al.	Comparative analysis of trace metal levels in the crab Dotilla fenestrata, sediments and water in Durban Bay harbour, Richards Bay harbour and Mlalazi estuary, Kwazulu-Natal, South Africa	Heliyon	Crabs, sediments, water	Metals	7
	Izegaegbe, Vivier & Mzimela	Trace metal contamination in sediment in the Mhlathuze Estuary, northern KwaZulu-Natal, South Africa: effects on the macrobenthic community	Environmental Monitoring & Assessment	Sediment	Metals	8
	Uren et al.	Concentrations and relative compositions of metallic elements differ between predatory squid and filter-feeding sardine from the Indian and South Atlantic oceans	Regional Studies in Marine Science	Squid	Metals	9
	Wu et al.	Polyhalogenated Compounds (Halogenated Natural Products and POPs) in Sardine (Sardinops sagax) from the South Atlantic and Indian Oceans	Agricultural & Food Chemistry	Fish	POPs	10
	van der Schyff et al.	Metal concentrations in corals from South Africa and the Mascarene Basin: A first assessment for the Western Indian Ocean	Chemosphere	Corals	Metals	11
	Williams-Wynn & Naidoo	A review of the treatment options for marine plastic waste in South Africa	Marine Pollution Bulletin		Microplastics	12
	Arabi & Nahman	Impacts of marine plastic on ecosystem services and economy: State of South African research	South African Journal of Science	Review	Microplastics	13
	Ryan et al.	A trawl survey of seafloor macrolitter on the South African continental shelf	Marine Pollution Bulletin	Sediment (ocean floor)	Microplastics	14
	Van Rensburg et al.	The ‘plastic waste era’; social perceptions towards single-use plastic consumption and impacts on the marine environment in Durban, South Africa	Applied Geography		Microplastics	15
	Naidoo et al.	Quantification and characterisation of microplastics ingested by selected juvenile fish species associated with mangroves in KwaZulu-Natal, South Africa	Environmental Pollution	Fish	Microplastics	16
	Tamele & Loureiro	Lead, Mercury and Cadmium in Fish and Shellfish from the Indian Ocean and Red Sea (African Countries): Public Health Challenges	Marine Science & Engineering	Fish, shellfish	Metals	17
	Ryan et al.	Monitoring marine plastics – will we know if we are making a difference?	South African Journal of Science		Microplastics	18
	Bakir et al.	Microplastics in commercially important small pelagic fish species from South Africa	Frontiers in Marine Science	Fish	Microplastics	19
	Overy	Pollute the bay and poison the people': A short history of the Green Point marine sewage outfall, 1882–1992	South African Journal of Science			20
	Sparks	Microplastics in Mussels Along the Coast of Cape Town, South Africa	Bulletin of Environmental Comtamination & Toxicology	Mussels	Microplastics	21
	Ryan	The transport and fate of marine plastics in South Africa and adjacent oceans	South African Journal of Science	Water; Sediments	Microplastics	22
	Verster & Bouwman	Land-based sources and pathways of marine plastics in a South African context	South African Journal of Science	Review	Microplastics	23
2021	Ohoro et al.	Spatial and seasonal variations of endocrine disrupting compounds in water and sediment samples of Markman Canal and Swartkops River Estuary, South Africa and their ecological risk assessment	Marine Pollution Bulletin	Water, sediment	POPs	1
	Olisah et al.	The state of persistent organic pollutants in South African estuaries: A review of environmental exposure and sources	Ecoxicology and Environmental Safety	Review	POPs	2
	Ohoro et al.	Occurrence and distribution of pharmaceuticals in surface water and sediment of Buffalo and Sundays River estuaries, South Africa and their ecological risk assessment	Emerging Contaminants	Water	POPs	3
	Mahabeer & Tekere	Anthropogenic pollution influences on the physical and chemical quality of water and sediments of the umdloti river system, Kwazulu-Natal	Physics & Chemistry of the Earth	Water, sediment		4
	Buah-Kwofie & Humphries	Organochlorine pesticide accumulation in fish and catchment sediments of Lake St Lucia: Risks for Africa’s largest estuary	Chemosphere	Fish	POPs	5
	Madikizela & Ncube	Occurrence and ecotoxicological risk assessment of non-steroidal anti-inflammatory drugs in South African aquatic environment: What is known and the missing information?	Chemosphere		POPs	6
	Tyohemba, Pillay & Humphries	Bioaccumulation of current-use herbicides in fish from a global biodiversity hotspot: Lake St Lucia, South Africa	Chemosphere	Fish	POPs	7
	Mbandzi et al.	Heavy metal profiles in limpets and algae on the Eastern Cape coast of South Africa	African Journal of Marine Science	Limpets, algae	Metals	8
	Izegaegbe, Vivier & Mzimela	Bioaccumulation of trace metals in the ocypodid burrowing crab, Paratylodiplax blephariskios, in Richards Bay Harbour, South Africa	African Journal of Aquatic Science	Crabs	Metals	9
	Nekhoroshkov et al.	Trace elements risk assessment for consumption of wild mussels along South Africa coastline	Food Composition & Analysis	Mussels	Metals	10
	Nekhoroshkov et al.	Levels of Elements in Typical Mussels from the Southern Coast of Africa (Namibia, South Africa, Mozambique): Safety Aspect	Water	Mussels	Metals	11
	Ryan et al.	Message in a bottle: Assessing the sources and origins of beach litter to tackle marine pollution☆	Environmental Pollution	Beach sediment	Microplastics	12
	Ryan & Perold	Limited dispersal of riverine litter onto nearby beaches during rainfall events	Estuarine, Coastal and Shelf Science	Beach sediment	Microplastics	13
	Erasmus et al.	Metal and metalloid concentrations in the southern African endemic interand infratidal super klipfish, Clinus superciliosus, from the west and south coasts of South Africa	Marine Pollution Bulletin	Fish	Metals	14
	Mehlhorn et al.	Spatial distribution and consequences of contaminants in harbour sediments – A case study from Richards Bay Harbour, South Africa	Marine Pollution Bulletin	Sediment	Metals; Microplastics	15
	Preston-Whyte et al.	Meso- and microplastics monitoring in harbour environments: A case study for the Port of Durban, South Africa	Marine Pollution Bulletin	Water, sediment	Microplastics	16
	Sparks, Awe & Maneveld	Abundance and characteristics of microplastics in retail mussels from Cape Town, South Africa	Marine Pollution Bulletin	Mussels	Microplastics	17
2022	Olisah et al.	Organophosphate pesticides in South African eutrophic estuaries: Spatial distribution, seasonal variation, and ecological risk assessment	Environmental Pollution	Water, sediment	POPs	1
	Mehlhorn et al.	Organochlorine pesticide contamination in sediments from Richards Bay, South Africa: spatial trends and ecotoxicological risks	Environmental Science & Pollution research	Sediment	POPs	2
	Puccinelli et al.	Coastal ecosystem services in South Africa’s largest natural bay: The role of marine benthic filter feeders in mitigating pollution	Ecological Indicators	Mussels		3
	Ojemaye & Petrik	Pharmaceuticals and Personal Care Products in the Marine Environment Around False Bay, Cape Town, South Africa: Occurrence and Risk‐Assessment Study	Environmental Toxicology & Chemistry	Organisms	POPs	4
	Mbandzi et al.	Stable isotopes analysis and heavy metal contamination in the rocky shore intertidal food web on the east coast of South Africa	Marine Environmental Research	Organisms	Metals	5
